# Supplementary material for: The Demands of Professional Rugby League Match-Play: a Meta-analysis
Source: Sports Med Open. 2019 Jun 11;5:24. doi: 10.1186/s40798-019-0197-9 (PMC6560119; doi:10.1186/s40798-019-0197-9)
Supplement: Supplementary file 2 — Appendix 1. Analysed datasets. (XLSX 55 kb) [file 40798_2019_197_MOESM2_ESM.xlsx]

## Sheet: Cover sheet
Article title: The demands of professional rugby league match-play: a meta-analysis
Authors: Daniel J. Glassbrook (1), Tim L.A. Doyle (1), Jacqueline A. Alderson (2), Joel T. Fuller (1)
Affiliations: 1. Faculty of Medicine and Health Sciences, Macquarie University, NSW, Australia. 2. The University of Western Australia, Perth, Australia.
Corresponding author: Joel T. Fuller; joel.fuller@mq.edu.au
Additional file 2: Appendix 1

## Sheet: Playing time
Author	Year	N	Obs	Group	Positions	Mean	Var
Austin & Kelly	2014 [8]	15	15	Fwd	Prop	58	1.99473
Cummins & Orr	2015 [9]		48	Fwd	Prop	40.9	108.33
Cummins et al.	2016 [34]	3	36	Fwd	Prop	46.5	6.93444
Cummins et al.	2018 [51]		2	Fwd	Prop	69.2	372.645
Cummins et al.	2018 [51]	3	71	Fwd	Prop	45.2	3.00225
Gabbett et al.	2012 [10]		23	Fwd	Prop	38	6.4516
Kempton et al.	2015 [47]		52	Fwd	Prop	49.6	1.89765
King et al.	2009 [12]	3	3	Fwd	Prop, 2nd Row	62.33	33.3333
Twist et al.	2014 [18]	29	29	Fwd	Prop, 2nd Row	56.7	8.82759
Twist et al.	2014 [18]	39	39	Fwd	Prop, 2nd Row	57.9	3.10256
Sirotic et al.	2011 [17]	8	8	Fwd	Prop, 2nd Row	72	4.5
Waldron et al.	2011 [20]	13	13	Fwd	Prop, 2nd Row	44.15	28.3569
Austin & Kelly	2013 [33]		103	Fwd	Prop, 2nd Row, Lock	70	0.621359
Gabbett	2013 [43]		42	Fwd	Prop, 2nd Row, Lock	50.7	6.01929
Gabbett	2013 [43]	7		Fwd	Prop, 2nd Row, Lock	59.2	30.4514
Gabbett	2013 [43]	7		Fwd	Prop, 2nd Row, Lock	42.2	9.60571
Austin & Kelly	2014 [8]	60	60	Fwd	Prop, 2nd Row, Lock, Hooker	68	3.75
Scott et al.	2018 [16]	8	101	Fwd	Prop, Lock	41	1.94059
Cummins & Orr	2015 [9]		136	Fwd	2nd Row, Lock	57.9	83.4054
Cummins et al.	2016 [34]	7	104	Fwd	2nd Row, Lock	59.1	1.85779
Cummins et al.	2018 [51]	7	33	Fwd	2nd Row, Lock	81.5	4.73485
Cummins et al.	2018 [51]	7	34	Fwd	2nd Row, Lock	48.6	6.61765
Gabbett et al.	2012 [10]		23	Fwd	2nd Row, Lock	58.5	12.0367
Kempton et al.	2015 [47]		93	Fwd	2nd Row, Lock	71.5	2.34277
Austin & Kelly	2014 [8]	15	15	Fwd	2nd Row	79	30.1325
Scott et al.	2018 [16]	4	66	Fwd	2nd Row	72	2.9697
Austin & Kelly	2014 [8]	15	15	Fwd	Lock	63	24.0667
Dempsey et al.	2018 [50]	37	222	Fwd	Lock	57.6	1.39532
Oxendale et al.	2016 [15]	17	17	Fwd	Forwards	55.14	28.4706
King et al.	2009 [12]	3	3	Adj	HB, Hooker, Five-8th, Lock	84.6667	5.69481
Twist et al.	2014 [18]	29	29	Adj	HB, Hooker, Five-8th, Lock	82.8	2.73138
Twist et al.	2014 [18]	23	23	Adj	HB, Hooker, Five-8th, Lock	69.7	23.807
Waldron et al.	2011 [20]	3	9	Adj	HB, Hooker, Five-8th, Lock	65.2	17.0844
Cummins & Orr	2015 [9]		97	Adj	HB, Hooker, Five-8th, FB	57.2	582.385
Cummins et al.	2016 [34]	4	74	Adj	HB, Hooker, Five-8th, FB	52.2	9.85135
Cummins et al.	2018 [51]	4	37	Adj	HB, Hooker, Five-8th, FB	81.3	3.45108
Cummins et al.	2018 [51]	4	37	Adj	HB, Hooker, Five-8th, FB	42.8	15.5676
Gabbett et al.	2012 [10]		29	Adj	HB, Hooker, Five-8th, FB	64.1	17.9326
Kempton et al.	2015 [47]		118	Adj	HB, Hooker, Five-8th, FB	80.6	1.04123
Gabbett	2013 [43]		15	Adj	HB, Hooker, Five-8th, FB	74.9	14.2107
Gabbett	2013 [43]	5		Adj	HB, Hooker, Five-8th, FB	74.5	49.298
Gabbett	2013 [43]	5		Adj	HB, Hooker, Five-8th, FB	71.8	40.328
Scott et al.	2018 [16]	6	77	Adj	HB, Hooker, Five-8th	72	4.20779
Sirotic et al.	2011 [17]	8	8	Adj	HB, Five-8th, Lock	84.9	31.6012
Austin & Kelly	2014 [8]	15	15	Adj	Hooker	75	11.2667
Sirotic et al.	2011 [17]	8	8	Adj	Hooker	72.5	37.4112
Austin & Kelly	2014 [8]	15	15	Adj	HB	84	4.26667
Austin & Kelly	2014 [8]	15	15	Adj	Five-8th	85	0.6
Austin & Kelly	2014 [8]	15	15	Adj	FB	85	6.66667
Sirotic et al.	2011 [17]	7	7	Adj	FB	88.1	2.28571
Twist et al.	2014 [18]	30	30	Backs	FB, Centre, Wing	85.8	0.507
Twist et al.	2014 [18]	42	42	Backs	FB, Centre, Wing	83.9	3.96214
Waldron et al.	2011 [20]	5	17	Backs	FB, Centre, Wing	77.5	8.89941
Austin & Kelly	2013 [33]		82	Backs	FB, Wing, Center, Five-8th, HB	89	0.780488
Austin & Kelly	2013 [33]	75	75	Backs	FB, Wing, Center, Five-8th, HB	86	0.48
Cummins & Orr	2015 [9]		78	Backs	FB, Centre, Wing	84.8	582.385
Cummins et al.	2015 [9]	4	59	Backs	FB, Centre, Wing	85.9	0.328136
Gabbett et al.	2012 [10]		29	Backs	FB, Centre, Wing	73.5	7.87432
Kempton et al.	2015 [47]		121	Backs	FB, Centre, Wing	85.8	0.0650771
Scott et al.	2018 [16]	8	102	Backs	FB, Centre, Wing	86	0.480392
Cummins et al.	2018 [51]	4	58	Backs	FB, Centre, Wing	86.1	0.304138
Gabbett	2013 [43]		19	Backs	Center, Wing	77.8	5.36895
Gabbett	2013 [43]	4		Backs	Center, Wing	72.1	45.5625
Gabbett	2013 [43]	4		Backs	Center, Wing	86.2	5.0625
Sirotic et al.	2011 [17]	8	8	Backs	Center, Wing	85.2	11.7612
Austin & Kelly	2014 [8]	15	15	Backs	Wing	88	0.6
Austin & Kelly	2014 [8]	15	15	Backs	Center	87	0.6
Dempsey et al.	2018 [50]	20	120	Backs	Backs	85.7	1.47408
Oxendale et al.	2016 [15]	11	11	Backs	Backs	67.1	57.6393
Twist et al.	2014 [18]	88	88	All	No Postion Splits	75.2	3.28409
Twist et al.	2014 [18]	104	104	All	No Postion Splits	70.5	4.24038
Kempton et al.	2017 [11]	29	380	All	No Postion Splits	68.1	19.2524
Kempton et al.	2017 [11]	25	265	All	No Postion Splits	67	10.3316
Murray et al.	2014 [14]	31		All	No Postion Splits	59	1.16129
Murray et al.	2014 [14]	31		All	No Postion Splits	60	0.290323
Murray et al.	2014 [14]	31		All	No Postion Splits	64	0.516129
Varley et al.	2014 [19]	36	94	All	No Postion Splits	64.9	3.76
Gabbett	2013 [45]	22		All	No Postion Splits	60.9	0.88
Gabbett	2013 [45]	22		All	No Postion Splits	67.4	0.88
Gabbett	2013 [45]	22		All	No Postion Splits	62	0.691364
Gabbett	2013 [45]	22		All	No Postion Splits	60.2	0.589091

## Sheet: Total distance
Author	Year	N	Obs	Group	Positions	Mean	Var
Austin & Kelly	2014 [8]	15	15	Fwd	Prop	4597	33891.3
Cummins et al.	2016 [34]	3	36	Fwd	Prop	4200	54444.4
Cummins et al.	2018 [51]		2	Fwd	Prop	6200	3125000
Cummins et al.	2018 [51]	3	71	Fwd	Prop	4100	1787569
Gabbett et al.	2012 [10]		23	Fwd	Prop	3569	60475.8
Kempton et al.	2017 [11]		52	Fwd	Prop	4289	9696.22
King et al.	2009 [12]	3	3	Fwd	Prop, 2nd Row	4310	21000.3
Twist et al.	2014 [18]	29	29	Fwd	Prop, 2nd Row	4948	64720.7
Twist et al.	2014 [18]	39	39	Fwd	Prop, 2nd Row	5733	34383.7
Waldron et al.	2011 [20]	4	13	Fwd	Prop, 2nd Row	4181	257326
Gabbett	2013 [43]		42	Fwd	Prop, 2nd Row, Lock	5129	64978.7
Gabbett	2013 [43]	7		Fwd	Prop, 2nd Row, Lock	6385	228604
Gabbett	2013 [43]	7		Fwd	Prop, 2nd Row, Lock	3906	70601.3
Austin & Kelly	2013 [33]		103	Fwd	Prop, 2nd Row, Lock	5964	4703.07
Austin & Kelly	2014 [8]	60	60	Fwd	Prop, Hooker, Lock, 2nd Row	5989	40093.3
Cummins et al.	2016 [34]	7	104	Fwd	2nd Row, Lock	5300	31153.8
Cummins et al.	2018 [51]	7	33	Fwd	2nd Row, Lock	7100	36666.7
Cummins et al.	2018 [51]	7	34	Fwd	2nd Row, Lock	4400	49705.9
Gabbett et al.	2012 [10]		23	Fwd	2nd Row, Lock	5561	108631
Kempton et al.	2015 [47]		93	Fwd	2nd Row, Lock	6403	23584.2
Austin & Kelly	2014 [8]	15	15	Fwd	2nd Row	6936	111802
Austin & Kelly	2014 [8]	15	15	Fwd	Lock	5481	105337
Dempsey et al.	2018 [50]	37	222	Fwd	Forwards	4854	10216.4
McLellan & Lovell	2012 [48]	8	64	Fwd	Forwards	7462	38318.1
McLellan & Lovell	2013 [37]	6	30	Fwd	Forwards	8442	21978.1
McLellan et al.	2010 [38]	8	8	Fwd	Forwards	4774	175824
McLellan et al.	2011 [13]	8	40	Fwd	Forwards	4982	35105.6
Oxendale et al.	2016 [15]	17	17	Fwd	Forwards	4675	165628
King et al.	2009 [12]	3	3	Adj	HB, Hooker, Five-8th, Lock	5908	8321.33
Twist et al.	2014 [18]	29	29	Adj	HB, Hooker, Five-8th, Lock	7973	46400
Twist et al.	2014 [18]	23	23	Adj	HB, Hooker, Five-8th, Lock	6766	97175
Waldron et al.	2011 [20]	3	9	Adj	HB, Hooker, Five-8th, Lock	6093	168647
Cummins et al.	2016 [34]	4	74	Adj	HB, Hooker, Five-8th, FB	6100	91351.4
Cummins et al.	2018 [51]	4	37	Adj	HB, Hooker, Five-8th, FB	8000	32702.7
Cummins et al.	2018 [51]	4	37	Adj	HB, Hooker, Five-8th, FB	4200	130811
Gabbett et al.	2012 [10]		29	Adj	HB, Hooker, Five-8th, FB	6411	210381
Kempton et al.	2015 [47]		118	Adj	HB, Hooker, Five-8th, FB	7298	9397.13
Gabbett	2013 [43]		15	Adj	HB, Hooker, Five-8th, FB	7834	324723
Gabbett	2013 [43]	5		Adj	HB, Hooker, Five-8th, FB	8461	1.31174e+06
Gabbett	2013 [43]	5		Adj	HB, Hooker, Five-8th, FB	6595	334887
Austin & Kelly	2014 [8]	15	15	Adj	Hooker	6988	119707
Austin & Kelly	2014 [8]	15	15	Adj	HB	8500	46259.3
Austin & Kelly	2014 [8]	15	15	Adj	Five-8th	8402	23681.1
Austin & Kelly	2014 [8]	15	15	Adj	FB	7760	70178.4
King et al.	2009 [12]	3	3	Backs	FB, Centre, Wing	6265	33708
Twist et al.	2014 [18]	30	72	Backs	FB, Centre, Wing	7381	3726.72
Twist et al.	2014 [18]	42	72	Backs	FB, Centre, Wing	7133	20133.6
Waldron et al.	2011 [20]	5	17	Backs	FB, Centre, Wing	6917	75111.8
Cummins et al.	2016 [34]	4	59	Backs	FB, Centre, Wing	6800	10847.5
Gabbett et al.	2012 [10]		29	Backs	FB, Centre, Wing	6819	69577.5
Kempton et al.	2015 [47]		121	Backs	FB, Centre, Wing	7131	3502.71
Austin & Kelly	2013 [33]		82	Backs	FB, Wing, Center, Five-8th, HB	7628	6750.44
Austin & Kelly	2014 [8]	75	75	Backs	FB, Wing, Center, Five-8th, HB	7802	12779.2
Cummins et al.	2018 [51]	4	58	Backs	Center, Wing	6800	8448.28
Gabbett	2013 [43]		19	Backs	Center, Wing	7575	38026.3
Gabbett	2013 [43]	4		Backs	Center, Wing	7267	443556
Gabbett	2013 [43]	4		Backs	Center, Wing	7228	6561
Austin & Kelly	2014 [8]	15	15	Backs	Wing	7457	42666.7
Austin & Kelly	2014 [8]	15	15	Backs	Center	7301	49077.6
Dempsey et al.	2018 [50]	20	120	Backs	Backs	7255	12120.3
McLellan & Lovell	2012 [48]	7	56	Backs	Backs	7886	51304
McLellan & Lovell	2013 [37]	6	30	Backs	Backs	8158	15097.6
McLellan et al.	2010 [38]	7	7	Backs	Backs	5747	171289
McLellan et al.	2011 [13]	7	35	Backs	Backs	5573	36353.8
Oxendale et al.	2016 [15]	11	11	Backs	Backs	5640	436407
Twist et al.	2014 [18]	88	88	All	No Postion Splits	6775	32302.2
Twist et al.	2014 [18]	104	104	All	No Postion Splits	6526	18738.6
Kempton et al.	2017 [11]	29	380	All	No Postion Splits	5629	120013
Kempton et al.	2017 [11]	25	265	All	No Postion Splits	5603	65077.1
Murray et al.	2014 [14]	31		All	No Postion Splits	6796	22062.2
Murray et al.	2014 [14]	31		All	No Postion Splits	5618	2529.03
Murray et al.	2014 [14]	31		All	No Postion Splits	6041	4931.65
McLellan & Lovell	2013 [37]	12	60	All	No Postion Splits	8371	13410.2
Twist et al.	2017 [42]	15	15	All	No Postion Splits	4758	226198
Twist et al.	2017 [42]	15	15	All	No Postion Splits	5451	237133
Twist et al.	2017 [42]	15	15	All	No Postion Splits	5836	279074
Twist et al.	2017 [42]	15	15	All	No Postion Splits	5885	293720
Varley et al.	2014 [19]	36	94	All	No Postion Splits	6276	40452.1
Gabbett	2013 [45]	22		All	No Postion Splits	6144.2	9530.56
Gabbett	2013 [45]	22		All	No Postion Splits	6795.7	10032.4
Gabbett	2013 [45]	22		All	No Postion Splits	6542.9	7923.01
Gabbett	2013 [45]	22		All	No Postion Splits	5956.8	5254.55

## Sheet: Distance Z1
Author	Year	N	Obs	Group	Positions	Mean	Var
Austin & Kelly	2014 [8]	15	15	Fwd	Prop	4278	3629.63
Gabbett et al.	2012 [10]		23	Fwd	Prop	3334	50854.9
Austin & Kelly	2013 [33]		103	Fwd	Prop, 2nd Row, Lock	5498	560.778
Gabbett	2013 [43]		42	Fwd	Prop, 2nd Row, Lock	4878	56540
Gabbett	2013 [43]	7		Fwd	Prop, 2nd Row, Lock	6028	204687
Gabbett	2013 [43]	7		Fwd	Prop, 2nd Row, Lock	3759	61476.6
Gabbett et al.	2012 [10]		23	Fwd	2nd Row, Lock	5143	94650.4
Austin & Kelly	2014 [8]	15	15	Fwd	2nd Row	6396	10863.1
Austin & Kelly	2014 [8]	15	15	Fwd	Lock	5200	11188.5
McLellan et al.	2010 [38]	8	8	Fwd	Forwards	4547	10658
McLellan et al.	2011 [13]	8	40	Fwd	Forwards	4664	2124.31
Oxendale et al.	2016 [15]	17	17	Fwd	Forwards	4354	1024.42
Gabbett et al.	2012 [10]		29	Adj	HB, Hooker, Five-8th, FB	5974	182364
Gabbett	2013 [43]		15	Adj	HB, Hooker, Five-8th, FB	7513	304736
Gabbett	2013 [43]	5		Adj	HB, Hooker, Five-8th, FB	8097	1.25601e+06
Gabbett	2013 [43]	5		Adj	HB, Hooker, Five-8th, FB	6353	303565
Austin & Kelly	2014 [8]	15	15	Adj	Hooker	6562	13640.4
Austin & Kelly	2014 [8]	15	15	Adj	HB	7820	5593.79
Austin & Kelly	2014 [8]	15	15	Adj	Five-8th	7920	4483.59
Austin & Kelly	2014 [8]	15	15	Adj	FB	6570	9209.07
Gabbett et al.	2012 [10]		29	Backs	FB, Centre, Wing	6235	60727
Austin & Kelly	2013 [33]		82	Backs	FB, Wing, Center, Five-8th, HB	6848	716.164
Gabbett	2013 [43]		19	Backs	Center, Wing	7123	36257.9
Gabbett	2013 [43]	4		Backs	Center, Wing	6857	416670
Gabbett	2013 [43]	4		Backs	Center, Wing	6710	10712.2
Austin & Kelly	2014 [8]	15	15	Backs	Wing	6703	4034.4
Austin & Kelly	2014 [8]	15	15	Backs	Center	6615	3915.03
McLellan et al.	2010 [38]	7	7	Backs	Backs	4862	13817.3
McLellan et al.	2011 [13]	7	35	Backs	Backs	4879	3201.64
Oxendale et al.	2016 [15]	11	11	Backs	Backs	5158.5	45269.6
Murray et al.	2014 [14]	31		All	No Postion Splits	6328	5187.13
Murray et al.	2014 [14]	31		All	No Postion Splits	5184	596.645
Murray et al.	2014 [14]	31		All	No Postion Splits	5585	1152.29
Varley et al.	2014 [19]	36	94	All	No Postion Splits	5950	36213
Gabbett	2013 [45]	22		All	No Postion Splits	5863.4	8498.63
Gabbett	2013 [45]	22		All	No Postion Splits	6405.8	9163.68
Gabbett	2013 [45]	22		All	No Postion Splits	6245	7207.42
Gabbett	2013 [45]	22		All	No Postion Splits	5610.6	4602.33

## Sheet: Distance Z2
Author	Year	N	Obs	Group	Positions	Mean	Var
Kempton et al.	2015 [47]		52	Fwd	Prop	274	93.9713
Gabbett et al.	2012 [10]		23	Fwd	Prop	235	650.771
Austin & Kelly	2014 [8]	15	15	Fwd	Prop	312	129.067
Scott et al.	2018 [16]	8	101	Fwd	Props, Locks	187	12.1287
Austin & Kelly	2013 [33]		103	Fwd	Prop, 2nd Row, Lock	432	14.767
Gabbett	2013 [43]		42	Fwd	Prop, 2nd Row, Lock	251	586.881
Gabbett	2013 [43]	7		Fwd	Prop, 2nd Row, Lock	356	4425.14
Gabbett	2013 [43]	7		Fwd	Prop, 2nd Row, Lock	410	1760.14
Gabbett et al.	2012 [10]		23	Fwd	2nd Row, Lock	418	1033.16
Kempton et al.	2015 [47]		93	Fwd	2nd Row, Lock	490	416.493
Austin & Kelly	2014 [8]	15	15	Fwd	2nd Row	545	375
Scott et al.	2018 [16]	4	66	Fwd	2nd Row	413	87.5152
Austin & Kelly	2014 [8]	15	15	Fwd	Lock	276	123.267
McLellan et al.	2010 [38]	8	8	Fwd	Forwards	231	87.7812
McLellan et al.	2011 [13]	8	40	Fwd	Forwards	232	22.5
Oxendale et al.	2016 [15]	17	17	Fwd	Forwards	306.5	2220.73
Gabbett et al.	2012 [10]		29	Adj	HB, Hooker, Five-8th, FB	436	1349.44
Kempton et al.	2015 [47]		118	Adj	HB, Hooker, Five-8th, FB	550	300.916
Gabbett	2013 [43]		15	Adj	HB, Hooker, Five-8th, FB	320	2065.07
Gabbett	2013 [43]	5		Adj	HB, Hooker, Five-8th, FB	361	9417.8
Gabbett	2013 [43]	5		Adj	HB, Hooker, Five-8th, FB	242	1479.2
Scott et al.	2018 [16]	6	77	Adj	HB, Hooker, Five-8th	270	89.4675
Austin & Kelly	2014 [8]	15	15	Adj	Hooker	420	151.474
Austin & Kelly	2014 [8]	15	15	Adj	HB	675	171.141
Austin & Kelly	2014 [8]	15	15	Adj	Five-8th	477	113.896
Austin & Kelly	2014 [8]	15	15	Adj	FB	925	470.4
Gabbett et al.	2012 [10]		29	Backs	FB, Centre, Wing	583	650.771
Kempton et al.	2015 [47]		121	Backs	FB, Centre, Wing	695	204.082
Scott et al.	2018 [16]	8	102	Backs	FB, Centre, Wing	535	77.6569
Austin & Kelly	2013 [33]		82	Backs	FB, Wing, Center, Five-8th, HB	749	56.9444
Gabbett	2013 [43]		19	Backs	Center, Wing	452	672.053
Gabbett	2013 [43]	4		Backs	Center, Wing	410	3080.25
Gabbett	2013 [43]	4		Backs	Center, Wing	518	506.25
Austin & Kelly	2014 [8]	15	15	Backs	Wing	749	610.141
Austin & Kelly	2014 [8]	15	15	Backs	Center	680	385.067
McLellan et al.	2010 [38]	7	7	Backs	Backs	425	497.286
McLellan et al.	2011 [13]	7	35	Backs	Backs	440	88.0071
Oxendale et al.	2016 [15]	11	11	Backs	Backs	481.4	6245.13
Murray et al.	2014 [14]	31		All	No Postion Splits	467	94.0645
Murray et al.	2014 [14]	31		All	No Postion Splits	434	27.129
Murray et al.	2014 [14]	31		All	No Postion Splits	456	44.1613
Varley et al.	2014 [19]	36	94	All	No Postion Splits	327	300.255
Gabbett	2013 [45]	22		All	No Postion Splits	300.6	45.3891
Gabbett	2013 [45]	22		All	No Postion Splits	393.3	61.8914
Gabbett	2013 [45]	22		All	No Postion Splits	312.5	35.6364
Gabbett	2013 [45]	22		All	No Postion Splits	348.3	39.5568

## Sheet: Relative distance
Author	Year	N	Obs	Group	Positions	Mean	Var
Austin & Kelly	2014 [8]	15	15	Fwd	Prop	85	0.6
Cummins et al.	2016 [34]	3	36	Fwd	Prop	90.5	0.694444
Cummins et al.	2018 [51]		2	Fwd	Prop	89	1.805
Cummins et al.	2018 [51]	3	71	Fwd	Prop	90.6	0.366338
Gabbett et al.	2012 [10]		23	Fwd	Prop	94	4.16493
Kempton et al.	2015 [47]		52	Fwd	Prop	87	1.04123
Twist et al.	2014 [18]	29	29	Fwd	Prop, 2nd Row	88	2.09793
Twist et al.	2014 [18]	39	39	Fwd	Prop, 2nd Row	101.7	5.02564
Waldron et al.	2011 [20]	4	13	Fwd	Prop, 2nd Row	95	3.76923
Sirotic et al.	2011 [17]	8	8	Fwd	Prop, 2nd Row	105.5	3.99031
Austin & Kelly	2013 [33]		103	Fwd	Prop, 2nd Row, Lock	85	0.15534
Gabbett et al.	2014 [36]	22	226	Fwd	Prop, 2nd Row, Lock	82	0.637168
Gabbett et al.	2014 [36]	22	226	Fwd	Prop, 2nd Row, Lock	109	1.13274
Gabbett	2013 [43]		42	Fwd	Prop, 2nd Row, Lock	105	10.5
Gabbett	2013 [43]	7		Fwd	Prop, 2nd Row, Lock	111	75.5714
Gabbett	2013 [43]	7		Fwd	Prop, 2nd Row, Lock	93	11.5714
Austin & Kelly	2014 [8]	60	60	Fwd	Prop, 2nd Row, Lock, Hooker	89	0.6
Cummins et al.	2016 [34]	7	104	Fwd	2nd Row, Lock	90.4	0.40625
Cummins et al.	2018 [51]	7	33	Fwd	2nd Row, Lock	87.8	0.509394
Cummins et al.	2018 [51]	7	34	Fwd	2nd Row, Lock	91.6	1.48265
Gabbett et al.	2012 [10]		23	Fwd	2nd Row, Lock	96	6.50771
Kempton et al.	2015 [47]		93	Fwd	2nd Row, Lock	89	1.04123
Austin & Kelly	2014 [8]	15	15	Fwd	2nd Row	87	0.6
Austin & Kelly	2014 [8]	15	15	Fwd	Lock	92	3.26667
Dempsey et al.	2018 [50]	37	222	Fwd	Forwards	84.6	0.162162
McLellan & Lovell	2013 [37]	6	30	Fwd	Forwards	98	4.8
Oxendale et al.	2016 [15]	17	17	Fwd	Forwards	81.9	3.13471
Twist et al.	2014 [18]	29	29	Adj	HB, Hooker, Five-8th, Lock	96.2	1.93966
Twist et al.	2014 [18]	23	23	Adj	HB, Hooker, Five-8th, Lock	104.4	32.167
Waldron et al.	2011 [20]	3	9	Adj	HB, Hooker, Five-8th, Lock	94	7.11111
Cummins et al.	2016 [34]	4	74	Adj	HB, Hooker, Five-8th, FB	98.6	0.681216
Cummins et al.	2018 [51]	4	37	Adj	HB, Hooker, Five-8th, FB	98.5	0.476757
Cummins et al.	2018 [51]	4	37	Adj	HB, Hooker, Five-8th, FB	98.6	2.28757
Gabbett et al.	2012 [10]		29	Adj	HB, Hooker, Five-8th, FB	101	12.7551
Kempton et al.	2015 [47]		118	Adj	HB, Hooker, Five-8th, FB	91	0.260308
Gabbett	2013 [43]		15	Adj	HB, Hooker, Five-8th, FB	99	4.26667
Gabbett	2013 [43]	5		Adj	HB, Hooker, Five-8th, FB	114	145.8
Gabbett	2013 [43]	5		Adj	HB, Hooker, Five-8th, FB	92	9.8
Sirotic et al.	2011 [17]	8	8	Adj	HB, Five-8th, Lock	105.3	3.57781
Austin & Kelly	2014 [8]	15	15	Adj	HB	102	3.26667
Austin & Kelly	2014 [8]	15	15	Adj	Hooker	94	3.26667
Sirotic et al.	2011 [17]	8	8	Adj	Hooker	109.1	9.03125
Austin & Kelly	2014 [8]	15	15	Adj	Five-8th	98	4.26667
Austin & Kelly	2014 [8]	15	15	Adj	FB	90	1.66667
Sirotic et al.	2011 [17]	7	7	Adj	FB	110.3	3.78893
Twist et al.	2014 [18]	30	72	Backs	FB, Centre, Wing	86.5	0.55125
Twist et al.	2014 [18]	42	72	Backs	FB, Centre, Wing	85.6	1.59014
Waldron et al.	2011 [20]	5	17	Backs	FB, Centre, Wing	89	0.941176
Cummins et al.	2016 [34]	4	59	Backs	FB, Centre, Wing	79.6	1.40356
Gabbett et al.	2012 [10]		29	Backs	FB, Centre, Wing	93	6.50771
Kempton e al.	2015 [47]		121	Backs	FB, Centre, Wing	83	1.04123
Austin & Kelly	2013 [33]		82	Backs	FB, Wing, Center, Five-8th, HB	86	0.304878
Austin & Kelly	2014 [8]	75	75	Backs	FB, Wing, Center, Five-8th, HB	89	1.33333
Cummins et al.	2018 [51]	4	58	Backs	Center, Wing	79.7	1.42776
Gabbett	2013 [43]		19	Backs	Center, Wing	94	5.26316
Gabbett	2013 [43]	4		Backs	Center, Wing	102	36
Gabbett	2013 [43]	4		Backs	Center, Wing	84	2.25
Sirotic et al.	2011 [17]	8	8	Backs	Center, Wing	100.4	4.13281
Austin & Kelly	2014 [8]	15	15	Backs	Wing	83	2.4
Austin & Kelly	2014 [8]	15	15	Backs	Center	82	3.26667
Dempsey et al.	2018 [50]	20	120	Backs	Backs	84.9	0.616333
McLellan & Lovell	2013 [37]	6	30	Backs	Backs	101	2.13333
Oxendale et al.	2016 [15]	11	11	Backs	Backs	83.2	9.27364
Twist et al.	2014 [18]	88	88	All	No Postion Splits	90.2	0.782841
Twist et al.	2014 [18]	104	104	All	No Postion Splits	95.8	3.32654
Kempton et al.	2017 [11]	29	380	All	No Postion Splits	83.1	1.04123
Kempton et al.	2017 [11]	25	265	All	No Postion Splits	84.2	0.510204
Murray et al.	2014 [14]	31		All	No Postion Splits	114	1.16129
Murray et al.	2014 [14]	31		All	No Postion Splits	94	0.129032
Murray et al.	2014 [14]	31		All	No Postion Splits	95	0.129032
Twist et al.	2017 [42]	15	15	All	No Postion Splits	82	6.66667
Twist et al.	2017 [42]	15	15	All	No Postion Splits	76	4.26667
Twist et al.	2017 [42]	15	15	All	No Postion Splits	86	3.26667
Twist et al.	2017 [42]	15	15	All	No Postion Splits	79	5.4
Varley et al.	2014 [19]	36	94	All	No Postion Splits	97	2.7234
Gabbett	2013 [45]	22		All	No Postion Splits	101.2	0.284091
Gabbett	2013 [45]	22		All	No Postion Splits	102.2	0.727273
Gabbett	2013 [45]	22		All	No Postion Splits	107.9	0.556818
Gabbett	2013 [45]	22		All	No Postion Splits	100.5	0.331364
Sirotic et al.	2009 [49]	17	39	All	No Postion Splits	106	2.21769

## Sheet: Rel distance Z1
Author	Year	N	Obs	Group	Positions	Mean	Var
Gabbett	2013 [43]		42	Fwd	Prop, 2nd Row, Lock	100	9.52381
Gabbett	2013 [43]	7		Fwd	Prop, 2nd Row, Lock	105	63
Gabbett	2013 [43]	7		Fwd	Prop, 2nd Row, Lock	90	11.5714
Gabbett et al.	2014 [36]	22	226	Fwd	Prop, 2nd Row, Lock	78	0.535398
Gabbett et al.	2014 [36]	22	226	Fwd	Prop, 2nd Row, Lock	104	0.0977434
Oxendale et al.	2016 [15]	17	17	Fwd	Forwards	79.2	0.640588
Gabbett	2013 [43]		15	Adj	HB, Hooker, Five-8th, FB	93	4.26667
Gabbett	2013 [43]	5		Adj	HB, Hooker, Five-8th, FB	109	145.8
Gabbett	2013 [43]	5		Adj	HB, Hooker, Five-8th, FB	89	9.8
Gabbett	2013 [43]		19	Backs	Center, Wing	91	5.26316
Gabbett	2013 [43]	4		Backs	Center, Wing	96	36
Gabbett	2013 [43]	4		Backs	Center, Wing	78	1
Oxendale et al.	2016 [15]	11	11	Backs	Backs	76.5	1.15646
Kempton et al.	2017 [11]	29	380	All	No Postion Splits	83.1	0.752291
Kempton et al.	2017 [11]	25	265	All	No Postion Splits	84.2	0.439921
Murray et al.	2014 [14]	31		All	No Postion Splits	106	0.516129
Murray et al.	2014 [14]	31		All	No Postion Splits	87	0.0322581
Murray et al.	2014 [14]	31		All	No Postion Splits	87	0.0322581
Twist et al.	2017 [42]	15	15	All	No Postion Splits	78	4.26667
Twist et al.	2017 [42]	15	15	All	No Postion Splits	74	3.26667
Twist et al.	2017 [42]	15	15	All	No Postion Splits	81	2.4
Twist et al.	2017 [42]	15	15	All	No Postion Splits	73.3	1.35
Varley et al.	2014 [19]	36	94	All	No Postion Splits	92	2.39362
Gabbett	2013 [45]	22		All	No Postion Splits	97.1	0.356364
Gabbett	2013 [45]	22		All	No Postion Splits	96.5	0.764091
Gabbett	2013 [45]	22		All	No Postion Splits	103.4	0.589091
Gabbett	2013 [45]	22		All	No Postion Splits	94.9	0.307273

## Sheet: Rel distance Z2
Author	Year	N	Obs	Group	Positions	Mean	Var
Gabbett	2013 [43]		42	Fwd	Prop, 2nd Row, Lock	5.2	0.160952
Gabbett	2013 [43]	7		Fwd	Prop, 2nd Row, Lock	6.2	1.95571
Gabbett	2013 [43]	7		Fwd	Prop, 2nd Row, Lock	3.4	0.365714
Gabbett et al.	2014 [36]	22	226	Fwd	Prop, 2nd Row, Lock	3.9	0.039823
Gabbett et al.	2014 [36]	22	226	Fwd	Prop, 2nd Row, Lock	5.3	0.0605752
Oxendale et al.	2016 [15]	17	17	Fwd	Forwards	5.1	0.150588
Gabbett	2013 [43]		15	Adj	HB, Hooker, Five-8th, FB	5.7	0.192667
Gabbett	2013 [43]	5		Adj	HB, Hooker, Five-8th, FB	4.6	0.968
Gabbett	2013 [43]	5		Adj	HB, Hooker, Five-8th, FB	3.3	0.098
Gabbett	2013 [43]		19	Backs	Center, Wing	3.6	0.134737
Gabbett	2013 [43]	4		Backs	Center, Wing	5.7	0.49
Gabbett	2013 [43]	4		Backs	Center, Wing	6	0.16
Oxendale et al.	2016 [15]	11	11	Backs	Backs	6.6	0.614545
Kempton et al.	2017 [11]	29	380	All	No Postion Splits	12.8	0.166597
Kempton et al.	2017 [11]	25	265	All	No Postion Splits	13.5	0.0650771
Murray et al.	2014 [14]	31		All	No Postion Splits	8	0.00516129
Murray et al.	2014 [14]	31		All	No Postion Splits	7	0.00290323
Murray et al.	2014 [14]	31		All	No Postion Splits	7	0.00290323
Twist et al.	2017 [42]	15	15	All	No Postion Splits	5	0.0666667
Twist et al.	2017 [42]	15	15	All	No Postion Splits	2	0.0666667
Twist et al.	2017 [42]	15	15	All	No Postion Splits	4	0.266667
Twist et al.	2017 [42]	15	15	All	No Postion Splits	3	0.0666667
Varley et al.	2014 [19]	36	94	All	No Postion Splits	4.92	0.0469149
Gabbett	2013 [45]	22		All	No Postion Splits	4.7	0.00409091
Gabbett	2013 [45]	22		All	No Postion Splits	5.7	0.00727273
Gabbett	2013 [45]	22		All	No Postion Splits	5	0.00409091
Gabbett	2013 [45]	22		All	No Postion Splits	5.7	0.00727273
Sirotic et al.	2009 [49]	17	39	All	No Postion Splits	13.1	0.452308

## Sheet: RHIE
Author	Year	N	Obs	Group	Positions	Mean	Var
Gabbett et al.	2012 [10]		23	Fwd	Prop	8	1.14796
Gabbett	2012 [35]		23	Fwd	Prop	8	0.0434783
Austin et al.	2011 [40]	5	25	Fwd	Prop, 2md Row	12	0.36
Gabbett	2013 [43]		42	Fwd	Prop, 2nd Row, Lock	11.9	0.915238
Gabbett	2013 [43]	7		Fwd	Prop, 2nd Row, Lock	16.3	2.64143
Gabbett	2013 [43]	7		Fwd	Prop, 2nd Row, Lock	7.5	1.65143
Gabbett et al.	2012 [10]		23	Fwd	2nd Row, Lock	9.9	1.75968
Gabbett	2012 [35]		23	Fwd	2nd Row, Lock	10	0.0434783
Oxendale et al.	2016 [15]	17	17	Fwd	Forwards	14.4	6.36235
Austin et al.	2011 [40]	5	25	Adj	HB, Five-8th, Lock	6	0.36
Gabbett	2012 [35]		29	Adj	HB, Hooker, Five-8th, FB	9	0.0344828
Gabbett et al.	2012 [10]		29	Adj	HB, Hooker, Five-8th, FB	8.6	2.04082
Gabbett	2013 [43]		15	Adj	HB, Hooker, Five-8th, FB	14.3	1.944
Gabbett	2013 [43]	5		Adj	HB, Hooker, Five-8th, FB	16.4	3.872
Gabbett	2013 [43]	5		Adj	HB, Hooker, Five-8th, FB	10	6.498
Austin et al.	2011 [40]	5	25	Backs	FB, Centre, Wing	5	0.04
Gabbett et al.	2012 [10]		29	Backs	FB, Centre, Wing	8.5	0.939713
Gabbett	2012 [35]		29	Backs	Center, Wing	9	0.0344828
Gabbett	2013 [43]		19	Backs	Center, Wing	14.5	1.53474
Gabbett	2013 [43]	4		Backs	Center, Wing	15.8	7.29
Gabbett	2013 [43]	4		Backs	Center, Wing	8	0.49
Oxendale et al.	2016 [15]	11	11	Backs	Backs	10	2.09455
Murray et al.	2014 [14]	31		All	No Postion Splits	10	0.129032
Murray et al.	2014 [14]	31		All	No Postion Splits	8	0.0322581
Murray et al.	2014 [14]	31		All	No Postion Splits	13	0.0322581
Varley et al.	2014 [19]	36	94	All	No Postion Splits	11.4	0.370319
Gabbett	2013 [45]	22		All	No Postion Splits	12.5	0.0768182
Gabbett	2013 [45]	22		All	No Postion Splits	12	0.0654545
Gabbett	2013 [45]	22		All	No Postion Splits	13.9	0.055
Gabbett	2013 [45]	22		All	No Postion Splits	11.4	0.0368182

## Sheet: Rel RHIE
Author	Year	N	Obs	Group	Positions	Mean	Var
Gabbett et al.	2012 [10]		23	Fwd	Prop	0.210526	0.000794986
Gabbett	2013 [43]		42	Fwd	Prop, 2nd Row, Lock	0.234714	0.000356056
Gabbett	2013 [43]	7		Fwd	Prop, 2nd Row, Lock	0.275338	0.000753695
Gabbett	2013 [43]	7		Fwd	Prop, 2nd Row, Lock	0.177725	0.000927331
Gabbett et al.	2012 [10]		23	Fwd	2nd Row, Lock	0.169231	0.000514189
Oxendale et al.	2016 [15]	17	17	Fwd	Forwards	0.261153	0.00209259
Gabbett et al.	2012 [10]		29	Adj	HB, Hooker, Five-8th, FB	0.134165	0.000496693
Gabbett	2013 [43]		15	Adj	HB, Hooker, Five-8th, FB	0.190921	0.000346523
Gabbett	2013 [43]	5		Adj	HB, Hooker, Five-8th, FB	0.220134	0.000697626
Gabbett	2013 [43]	5		Adj	HB, Hooker, Five-8th, FB	0.139276	0.00126047
Gabbett et al.	2012 [10]		29	Backs	FB, Centre, Wing	0.115646	0.000173948
Gabbett	2013 [43]		19	Backs	Center, Wing	0.186375	0.000253556
Gabbett	2013 [43]	4		Backs	Center, Wing	0.21914	0.00140235
Gabbett	2013 [43]	4		Backs	Center, Wing	0.0928074	6.5945e-05
Oxendale et al.	2016 [15]	11	11	Backs	Backs	0.149031	0.000465205
Murray et al.	2014 [14]	31		All	No Postion Splits	0.169492	3.70676e-05
Murray et al.	2014 [14]	31		All	No Postion Splits	0.133333	8.96057e-06
Murray et al.	2014 [14]	31		All	No Postion Splits	0.203125	7.8755e-06
Varley et al.	2014 [19]	36	94	All	No Postion Splits	0.175655	8.79198e-05
Gabbett	2013 [45]	22		All	No Postion Splits	0.205255	2.07124e-05
Gabbett	2013 [45]	22		All	No Postion Splits	0.178042	1.44085e-05
Gabbett	2013 [45]	22		All	No Postion Splits	0.224194	1.4308e-05
Gabbett	2013 [45]	22		All	No Postion Splits	0.189369	1.01594e-05

[truncated: 7 more sheets: Number of efforts, No. Accel, No. Deccel, Total collisions, Collisions Z1, Collisions Z2, Total relative collisions]
